# Supplementary material for: Pax6 associates with H3K4-specific histone methyltransferases Mll1, Mll2, and Set1a and regulates H3K4 methylation at promoters and enhancers
Source: Epigenetics Chromatin. 2016 Sep 9;9(1):37. doi: 10.1186/s13072-016-0087-z (PMC5018195; doi:10.1186/s13072-016-0087-z)
Supplement: Supplementary file 1 — 10.1186/s13072-016-0087-z Complete list of Pax6 associated proteins identified by MS [file 13072_2016_87_MOESM1_ESM.xlsx]

## Sheet: ProteinList
Jian_09Aug13	Displaying:Exclusive Unique Peptide Count			Exclusive Unique Peptide Count
#	Identified Proteins (348/364)	Accession Number	Molecular Weight	Sample
1	Cluster of paired box protein [Mus musculus] (gi|18138024)	gi|18138024 [11]	33 kDa	13	Pax6
1.1	paired box protein [Mus musculus]	gi|18138024 (+10)	33 kDa	8
1.2	paired box gene 6, isoform CRA_d [Mus musculus]	gi|148695801 (+7)	55 kDa	2
1.3	PAX6 [Mus musculus]	gi|17227115 (+6)	39 kDa	3
1.4	paired box protein Pax-6 isoform 1 [Mus musculus]	gi|7305369 (+10)	48 kDa	1
2	Cluster of SWI/SNF related, matrix associated, actin dependent regulator of chromatin, subfamily a, member 5 [Mus musculus] (gi|148678936)	gi|148678936 [13]	116 kDa	45	Smarca5/Snf2h
2.1	SWI/SNF related, matrix associated, actin dependent regulator of chromatin, subfamily a, member 5 [Mus musculus]	gi|148678936 (+12)	116 kDa	33
3	Cluster of remodeling and spacing factor 1 [Mus musculus] (gi|124486905)	gi|124486905 [9]	162 kDa	52	Rsf1 (p325, RSF= Snf2h+Rsf1)
3.1	remodeling and spacing factor 1 [Mus musculus]	gi|124486905 (+8)	162 kDa	24
3.2	mCG124268, isoform CRA_a [Mus musculus]	gi|148684364	158 kDa	2
4	chromodomain-helicase-DNA-binding protein 4 [Mus musculus]	gi|39204553 (+8)	218 kDa	25	Chd4
5	RecName: Full=FACT complex subunit SPT16; AltName: Full=Chromatin-specific transcription elongation factor 140 kDa subunit; AltName: Full=FACT 140 kDa subunit; AltName: Full=FACTp140; AltName: Full=Facilitates chromatin transcription complex subunit SPT16	gi|110287968 (+2)	120 kDa	18	Spt16 of FACT complex
6	FACT complex subunit SSRP1 [Mus musculus]	gi|111154063 (+4)	81 kDa	6	Ssrp1 of FACT complex
7	Cluster of retinoblastoma-binding protein mRbAp48 [Mus musculus] (gi|1016275)	gi|1016275 [4]	52 kDa	9	Rbbp4 (RbAp48), multiple complexes
7.1	retinoblastoma-binding protein mRbAp48 [Mus musculus]	gi|1016275 (+1)	52 kDa	4
7.2	histone-binding protein RBBP7 [Mus musculus]	gi|157909799 (+1)	48 kDa	1	Rbbp7
8	transcription activator BRG1 isoform 1 [Mus musculus]	gi|291463269 (+8)	182 kDa	8	Smarca4/Brg1
9	Cluster of RecName: Full=Histone-lysine N-methyltransferase MLL2; AltName: Full=Lysine N-methyltransferase 2D; Short=KMT2D (gi|313471390)	gi|313471390 [2]	600 kDa	12	Mll2
9.1	RecName: Full=Histone-lysine N-methyltransferase MLL2; AltName: Full=Lysine N-methyltransferase 2D; Short=KMT2D	gi|313471390 (+1)	600 kDa	12
10	bromodomain adjacent to zinc finger domain protein 1A [Mus musculus]	gi|189339272 (+1)	178 kDa	15	Baz1a/Acf1 (ISWI complex)
11	chromodomain-helicase-DNA-binding protein 8 [Mus musculus]	gi|119392064 (+2)	291 kDa	16	Chd8
12	Mbd3 protein [Mus musculus]	gi|23398550 (+2)	28 kDa	10	Mbd3
13	DBIRD complex subunit KIAA1967 homolog [Mus musculus]	gi|226958577 (+3)	103 kDa	10	subunit of DBIRD complex
14	DBIRD complex subunit ZNF326 [Mus musculus]	gi|269784644 (+5)	65 kDa	5	Znf326 subunit of DBIRD complex
15	Cluster of mediator of RNA polymerase II transcription subunit 12 [Mus musculus] (gi|125628662)	gi|125628662 [4]	245 kDa	7	Med12
15.1	mediator of RNA polymerase II transcription subunit 12 [Mus musculus]	gi|125628662 (+3)	245 kDa	7
16	WD repeat-containing protein 5 [Homo sapiens]	gi|16554627 (+2)	37 kDa	5	Wdr5
17	WD repeat-containing protein 82 [Homo sapiens]	gi|147904340	35 kDa	7	Wdr82
18	SET domain containing 1A [Mus musculus]	gi|119508422	186 kDa	3	Set1a
19	Cluster of plectin 1, isoform CRA_a [Mus musculus] (gi|148697586)	gi|148697586 [25]	520 kDa	172	Plec
19.1	plectin 1, isoform CRA_a [Mus musculus]	gi|148697586 (+24)	520 kDa	172
20	serum albumin precursor [Mus musculus]	gi|163310765 (+3)	69 kDa	4
21	Cluster of tubulin beta-5 chain [Mus musculus] (gi|7106439)	gi|7106439 [30]	50 kDa	43
22	Cluster of transformation related protein 53 binding protein 1, isoform CRA_b [Mus musculus] (gi|148696098)	gi|148696098 [6]	212 kDa	53
23	Cluster of histone protein Hist2h3c1 [Mus musculus] (gi|27372732)	gi|27372732 [19]	20 kDa	4
23.1	histone protein Hist2h3c1 [Mus musculus]	gi|27372732 (+18)	20 kDa	4
24	Cluster of transcription factor 20 isoform a [Mus musculus] (gi|166706891)	gi|166706891 [9]	216 kDa	46	Tcf20 - activator of Pax6
24.1	transcription factor 20 isoform a [Mus musculus]	gi|166706891 (+8)	216 kDa	46
24.2	Tcf20 protein, partial [Mus musculus]	gi|51873904 (+1)	117 kDa	3
25	Cluster of tubulin alpha-1B chain [Mus musculus] (gi|34740335)	gi|34740335 [21]	50 kDa	20
26	Cluster of Nuclear mitotic apparatus protein 1 [Mus musculus] (gi|29436756)	gi|29436756 [6]	236 kDa	61	Numa1
26.1	Nuclear mitotic apparatus protein 1 [Mus musculus]	gi|29436756	236 kDa	51
26.2	nuclear mitotic apparatus protein 1 [Mus musculus]	gi|254675300 (+5)	236 kDa	10
26.3	nuclear mitotic apparatus protein 1, isoform CRA_a [Mus musculus]	gi|148684605 (+1)	232 kDa	1
27	Cluster of AHNAK nucleoprotein isoform 1 [Mus musculus] (gi|61743961)	gi|61743961 [3]	604 kDa	66	Ahnak (Smad-interacting protein)
27.1	AHNAK nucleoprotein isoform 1 [Mus musculus]	gi|61743961 (+2)	604 kDa	66
28	Cluster of RecName: Full=Probable ATP-dependent RNA helicase DDX5; AltName: Full=DEAD box RNA helicase DEAD1; Short=mDEAD1; AltName: Full=DEAD box protein 5; AltName: Full=RNA helicase p68 (gi|341940436)	gi|341940436 [9]	69 kDa	33	Ddx5 (pre-mRNA splicing)
28.1	RecName: Full=Probable ATP-dependent RNA helicase DDX5; AltName: Full=DEAD box RNA helicase DEAD1; Short=mDEAD1; AltName: Full=DEAD box protein 5; AltName: Full=RNA helicase p68	gi|341940436 (+6)	69 kDa	11
28.2	probable ATP-dependent RNA helicase DDX17 isoform 1 [Mus musculus]	gi|40068493 (+1)	73 kDa	16
29	182 kDa tankyrase-1-binding protein [Mus musculus]	gi|124486923 (+4)	182 kDa	40	Tnks1bp1
30	tyrosine-protein kinase BAZ1B [Mus musculus]	gi|170295818 (+4)	171 kDa	43	Baz1b/Wstf (ISWI complex)
31	Cluster of RecName: Full=Serine/arginine repetitive matrix protein 2 (gi|341942108)	gi|341942108 [6]	295 kDa	31	Srrm2 (BAF associated protein)
31.1	RecName: Full=Serine/arginine repetitive matrix protein 2	gi|341942108 (+5)	295 kDa	23
32	Cluster of actin, alpha, cardiac [Mus musculus] (gi|148695918)	gi|148695918 [37]	38 kDa	21	actins
32.1	actin, alpha, cardiac [Mus musculus]	gi|148695918 (+36)	38 kDa	2
32.2	gamma actin-like protein [Mus musculus]	gi|6425087	44 kDa	2
32.3	actin, cytoplasmic 2 [Homo sapiens]	gi|4501887 (+12)	42 kDa	2
33	core histone macro-H2A.1 isoform 2 [Mus musculus]	gi|283945572 (+3)	40 kDa	15	H2afy
34	Cluster of Eukaryotic translation elongation factor 1 alpha 1 [Mus musculus] (gi|13278382)	gi|13278382 [17]	50 kDa	13
34.1	Eukaryotic translation elongation factor 1 alpha 1 [Mus musculus]	gi|13278382 (+16)	50 kDa	10
34.2	elongation factor 1-alpha 1 [Rattus norvegicus]	gi|28460696 (+10)	50 kDa	5
35	Cluster of heterogeneous nuclear ribonucleoprotein H1, isoform CRA_b [Mus musculus] (gi|148701752)	gi|148701752 [14]	53 kDa	10	Hnrnph1 (splicing)
35.1	heterogeneous nuclear ribonucleoprotein H1, isoform CRA_b [Mus musculus]	gi|148701752 (+13)	53 kDa	2
35.2	heterogeneous nuclear ribonucleoprotein H [Mus musculus]	gi|10946928 (+6)	49 kDa	4
35.3	heterogeneous nuclear ribonucleoprotein F [Mus musculus]	gi|19527048 (+2)	46 kDa	1
36	Cluster of heterogeneous nuclear ribonucleoprotein M isoform b [Mus musculus] (gi|158186704)	gi|158186704 [6]	74 kDa	16	Hnrnpm (splicing)
36.1	heterogeneous nuclear ribonucleoprotein M isoform b [Mus musculus]	gi|158186704 (+5)	74 kDa	16
37	PHD finger protein 14 isoform 1 [Mus musculus]	gi|270288742 (+7)	106 kDa	20	Phf14 (binds Rnf2 which binds Ash2l)
38	Cluster of cortactin [Mus musculus] (gi|509495)	gi|509495 [9]	61 kDa	17	Cttn (actin-binding protein)
38.1	src substrate cortactin isoform 2 [Mus musculus]	gi|357588432 (+1)	57 kDa	5
38.2	cortactin [Mus musculus]	gi|509495 (+8)	61 kDa	2
39	antigen KI-67 [Mus musculus]	gi|169234624 (+1)	351 kDa	21	Mki67
40	Cluster of Rai1 protein [Mus musculus] (gi|148877654)	gi|148877654 [7]	196 kDa	15	Rai1 (retinoic acic induced)
40.1	Rai1 protein [Mus musculus]	gi|148877654 (+6)	196 kDa	15
41	Cluster of unnamed protein product [Mus musculus] (gi|74214176)	gi|74214176	71 kDa	17	Hspa8
42	Cluster of heterogeneous nuclear ribonucleoprotein D0 isoform a [Mus musculus] (gi|116256512)	gi|116256512 [11]	38 kDa	12	Hnrnpd (splicing)
42.1	heterogeneous nuclear ribonucleoprotein D0 isoform a [Mus musculus]	gi|116256512 (+7)	38 kDa	9
42.2	heterogeneous nuclear ribonucleoprotein D-like [Mus musculus]	gi|148664250 (+2)	46 kDa	3
43	Cluster of intermediate filament protein nestin [Mus musculus] (gi|14523046)	gi|14523046 [5]	202 kDa	19	Nes
43.1	intermediate filament protein nestin [Mus musculus]	gi|14523046 (+4)	202 kDa	3
44	interleukin enhancer-binding factor 2 [Mus musculus]	gi|13385872 (+2)	43 kDa	12	Ilf2
45	Cluster of lamina-associated polypeptide 2 isoform alpha [Mus musculus] (gi|121949760)	gi|121949760 [4]	75 kDa	20
45.1	lamina-associated polypeptide 2 isoform alpha [Mus musculus]	gi|121949760 (+2)	75 kDa	18
45.2	unnamed protein product [Mus musculus]	gi|74207247	50 kDa	1
46	Cluster of matrin3 [Mus musculus] (gi|6497041)	gi|6497041 [7]	34 kDa	18	Matr3 (DBIRD complex, HD-interactor) nuclear matrix protein
46.1	matrin3 [Mus musculus]	gi|6497041 (+6)	34 kDa	16
46.2	matrin-3 [Mus musculus]	gi|25141233 (+3)	95 kDa	10
47	Cluster of heterogeneous nuclear ribonucleoproteins C1/C2 isoform 4 [Mus musculus] (gi|283436182)	gi|283436182 [12]	32 kDa	10	Hnrnpc (splicing)
47.1	heterogeneous nuclear ribonucleoproteins C1/C2 isoform 4 [Mus musculus]	gi|283436182 (+7)	32 kDa	2
47.2	heterogeneous nuclear ribonucleoproteins C1/C2 isoform 3 [Mus musculus]	gi|283436180 (+3)	32 kDa	0
48	Cluster of unnamed protein product [Mus musculus] (gi|74151470)	gi|74151470 [20]	31 kDa	11	Rps2 (ribosomal)
49	Cluster of Rpl7a protein [Mus musculus] (gi|30410942)	gi|30410942 [7]	30 kDa	10	Rpl7a (ribosomal)
49.1	Rpl7a protein [Mus musculus]	gi|30410942 (+4)	30 kDa	4
49.2	PREDICTED: 60S ribosomal protein L7a-like [Mus musculus]	gi|407263827	29 kDa	2
49.3	mCG18601 [Mus musculus]	gi|148689027	30 kDa	1
50	Cluster of transformation/transcription domain-associated protein [Mus musculus] (gi|124486949)	gi|124486949 [5]	436 kDa	30	Trrap (HAT cofactor) binds Rnf2
51	Cluster of calponin-3 [Mus musculus] (gi|21312564)	gi|21312564 [3]	36 kDa	17	Cnn3 (actin cytoskeleton)
51.1	calponin-3 [Mus musculus]	gi|21312564 (+1)	36 kDa	10
51.2	calponin-2 [Mus musculus]	gi|6680952	33 kDa	7
52	Cluster of silencing mediator of retinoic acid and thyroid hormone receptor alpha [Mus musculus] (gi|4454548)	gi|4454548 [2]	271 kDa	23	Ncor2
52.1	nuclear receptor corepressor 2 isoform 2 [Mus musculus]	gi|359806942	254 kDa	1
52.2	silencing mediator of retinoic acid and thyroid hormone receptor extended isoform [Mus musculus]	gi|4559296	270 kDa	0
53	Cluster of vimentin [Mus musculus] (gi|31982755)	gi|31982755 [10]	54 kDa	11
54	mCG8513 [Mus musculus]	gi|148708252 (+6)	26 kDa	10
55	cytoplasmic dynein 1 heavy chain 1 [Mus musculus]	gi|134288917 (+3)	532 kDa	22
56	filamin-C [Mus musculus]	gi|124487139 (+2)	291 kDa	21
57	high mobility group 20A, isoform CRA_b [Mus musculus]	gi|148693919 (+3)	42 kDa	10	Hmg20a/Ibraf (binds Mll)
58	GPI-anchored membrane protein 1, isoform CRA_a [Mus musculus]	gi|148695758 (+7)	84 kDa	9
59	ribosomal protein L7 [Mus musculus]	gi|200785 (+8)	31 kDa	6
60	Cluster of nebulette [Mus musculus] (gi|21311871)	gi|21311871	31 kDa	8	Nebl (actin binding)
60.1	nebulette [Mus musculus]	gi|21311871	31 kDa	4
61	Cluster of poly(rC)-binding protein 1 [Mus musculus] (gi|6754994)	gi|6754994 [10]	37 kDa	11	Pcbp1 (RNA-binding)
61.1	poly(rC)-binding protein 1 [Mus musculus]	gi|6754994	37 kDa	7
61.2	nuclear poly(C)-binding protein, splicevariant E [Mus musculus]	gi|1360003 (+8)	37 kDa	2
62	CCAAT/enhancer-binding protein beta [Mus musculus]	gi|6753404	31 kDa	10	Cebpb
63	Ran-binding protein 2 [Mus musculus]	gi|10442646 (+1)	341 kDa	15	Ranbp2 (RNA-binding)
64	Cluster of serine/threonine-protein phosphatase PP1-alpha catalytic subunit [Mus musculus] (gi|13994195)	gi|13994195 [16]	38 kDa	16	Ppp1ca (subunit of PTW/PP1 complex containing Wdr82)
64.1	serine/threonine-protein phosphatase PP1-alpha catalytic subunit [Mus musculus]	gi|13994195 (+15)	38 kDa	4
64.2	unnamed protein product [Mus musculus]	gi|26354210 (+4)	37 kDa	1
64.3	serine/threonine-protein phosphatase PP1-gamma catalytic subunit isoform 1 [Rattus norvegicus]	gi|11968062 (+5)	37 kDa	1
65	Cluster of alpha thalassemia/mental retardation syndrome X-linked homolog (human) [Mus musculus] (gi|148682121)	gi|148682121 [5]	273 kDa	18	Atrx (RNA-binding, chromatin silencing)
65.1	alpha thalassemia/mental retardation syndrome X-linked homolog (human) [Mus musculus]	gi|148682121 (+4)	273 kDa	18
66	ring finger protein 2, isoform CRA_a [Mus musculus]	gi|148707518 (+4)	38 kDa	7	Rnf2 (core subunit of PRC1), binds Ash2l)
67	Cluster of ubiquitin-associated protein 2-like isoform 3 [Mus musculus] (gi|260166704)	gi|260166704 [8]	117 kDa	13
68	heterogeneous nuclear ribonucleoprotein U-like protein 2 [Mus musculus]	gi|124487099 (+2)	85 kDa	12	Hnrnpul2 (polyA RNA-binding)
69	serine/threonine-protein kinase DCLK1 isoform 4 [Mus musculus]	gi|161353463 (+10)	40 kDa	6	Dclk1
70	Cluster of thyroid hormone receptor-associated protein 3 [Mus musculus] (gi|68533246)	gi|68533246 [6]	108 kDa	15	Thrap3 (Trap150) Mediator complex
70.1	thyroid hormone receptor-associated protein 3 [Mus musculus]	gi|68533246 (+5)	108 kDa	15
71	Cluster of mCG114749, isoform CRA_a [Mus musculus] (gi|148674766)	gi|148674766 [11]	22 kDa	8
71.1	mCG114749, isoform CRA_a [Mus musculus]	gi|148674766 (+10)	22 kDa	8
72	mCG2822, isoform CRA_b [Mus musculus]	gi|148671484 (+9)	106 kDa	12
73	Cluster of UPF0568 protein C14orf166 homolog [Mus musculus] (gi|13386026)	gi|13386026	28 kDa	7
73.1	UPF0568 protein C14orf166 homolog [Mus musculus]	gi|13386026	28 kDa	5
74	Cluster of PREDICTED: protein AHNAK2-like [Mus musculus] (gi|407263825)	gi|407263825 [2]	464 kDa	6
74.1	PREDICTED: protein AHNAK2-like [Mus musculus]	gi|407263825	464 kDa	6
74.2	PREDICTED: protein AHNAK2-like [Mus musculus]	gi|407262010 (+1)	119 kDa	3
75	pre-mRNA-processing-splicing factor 8 [Mus musculus]	gi|115583687 (+1)	274 kDa	14	Prpf8
76	Cluster of 60S ribosomal protein L15 [Mus musculus] (gi|13385036)	gi|13385036 [4]	24 kDa	5
76.1	60S ribosomal protein L15 [Mus musculus]	gi|13385036 (+3)	24 kDa	4
77	keratin intermediate filament 16a [Mus musculus]	gi|11559579 (+3)	52 kDa	5
78	Cluster of Ribosomal protein L18 [Mus musculus] (gi|51980472)	gi|51980472 [7]	22 kDa	8
78.1	Ribosomal protein L18 [Mus musculus]	gi|51980472 (+6)	22 kDa	2
79	Cluster of regulation of nuclear pre-mRNA domain-containing protein 2 [Mus musculus] (gi|124486841)	gi|124486841 [3]	157 kDa	15
79.1	regulation of nuclear pre-mRNA domain-containing protein 2 [Mus musculus]	gi|124486841 (+2)	157 kDa	10
80	Cluster of 40S ribosomal protein S3a [Mus musculus] (gi|254553321)	gi|254553321 [3]	30 kDa	10
80.1	40S ribosomal protein S3a [Mus musculus]	gi|254553321 (+2)	30 kDa	10
81	40S ribosomal protein S9 [Homo sapiens]	gi|14141193 (+1)	23 kDa	6
82	heterogeneous nuclear ribonucleoprotein U, isoform CRA_b [Mus musculus]	gi|148681230 (+9)	87 kDa	8
83	replication factor C 1, isoform CRA_a [Mus musculus]	gi|148705785 (+8)	129 kDa	6
84	Cluster of zinc finger and BTB domain containing 20, isoform CRA_e [Mus musculus] (gi|148665599)	gi|148665599 [6]	82 kDa	7	Zbtb20 (tx repressor)
85	homeobox protein Hox-D13 [Mus musculus]	gi|120586994 (+1)	36 kDa	9	Hoxd13
86	prelamin-A/C isoform A precursor [Mus musculus]	gi|162287370 (+1)	74 kDa	11
87	myb-binding protein 1a [Mus musculus]	gi|19070182 (+3)	152 kDa	8	Mybbp1a (DNA and RNA-binding), binds Rnf2
88	Cluster of nuclear protein, NP220 [Mus musculus] (gi|1469809)	gi|1469809 [7]	214 kDa	10	Zfp638 (Np220), cofactor of Cebpb, DNA and RNA-binding
88.1	nuclear protein, NP220 [Mus musculus]	gi|1469809 (+6)	214 kDa	10
89	Raly protein [Mus musculus]	gi|13436047 (+8)	31 kDa	10
90	microtubule-associated protein 4, isoform CRA_c [Mus musculus]	gi|148677083 (+9)	121 kDa	11
91	Ddx3x protein [Mus musculus]	gi|219521150 (+8)	73 kDa	6
92	Cluster of LIM and SH3 domain protein 1 [Mus musculus] (gi|6754508)	gi|6754508 [4]	30 kDa	5
92.1	LIM and SH3 domain protein 1 [Mus musculus]	gi|6754508 (+3)	30 kDa	5
93	Cluster of euchromatic histone lysine N-methyltransferase 2, isoform CRA_b [Mus musculus] (gi|148694778)	gi|148694778 [8]	132 kDa	5	Ehmt2 (G9a)
93.1	euchromatic histone lysine N-methyltransferase 2, isoform CRA_b [Mus musculus]	gi|148694778 (+7)	132 kDa	5
94	Ribosomal protein, large, P0 [Mus musculus]	gi|13277927 (+1)	34 kDa	8
95	Cluster of Rif1 [Mus musculus] (gi|401886133)	gi|401886133 [4]	266 kDa	12
95.1	Rif1 [Mus musculus]	gi|401886133 (+3)	266 kDa	12
96	Cluster of LIM domain only 7 [Mus musculus] (gi|118132885)	gi|118132885 [4]	193 kDa	13	Lmo7 (plasma membrane)
96.1	LIM domain only 7 [Mus musculus]	gi|118132885 (+2)	193 kDa	3
96.2	Lmo7 protein [Mus musculus]	gi|219521293	131 kDa	1
97	E1A binding protein p400, isoform CRA_c [Mus musculus]	gi|148688062 (+8)	330 kDa	12	Ep400 (mDomino) ATPase, binds Trrap
98	Cluster of 60S ribosomal protein L10 [Rattus norvegicus] (gi|13592053)	gi|13592053 [5]	25 kDa	6
98.1	60S ribosomal protein L10 [Rattus norvegicus]	gi|13592053 (+4)	25 kDa	6
99	60S ribosomal protein L10a [Rattus norvegicus]	gi|13592009 (+2)	25 kDa	3
100	X-ray repair cross-complementing protein 6 [Mus musculus]	gi|145587104 (+5)	69 kDa	8	Xrcc6 (Ku70) (DNA repair)
101	transcriptional repressor p66-beta [Mus musculus]	gi|21314854 (+2)	65 kDa	8	Gatad2b (NuRD complex subunit)
102	Cluster of RecName: Full=Histone acetyltransferase p300; Short=p300 HAT; AltName: Full=E1A-associated protein p300 (gi|334305772)	gi|334305772 [8]	264 kDa	8	Ep300 (HAT)
102.1	RecName: Full=Histone acetyltransferase p300; Short=p300 HAT; AltName: Full=E1A-associated protein p300	gi|334305772 (+2)	264 kDa	3
102.2	RecName: Full=CREB-binding protein	gi|341940549 (+4)	265 kDa	3	CBP (HAT)
103	Cluster of afadin [Mus musculus] (gi|145587092)	gi|145587092 [2]	207 kDa	7
103.1	afadin [Mus musculus]	gi|145587092	207 kDa	6	Mllt4 (binds Eed from PCR1 complex)
103.2	mCG140188 [Mus musculus]	gi|148688543	202 kDa	3
104	PERQ amino acid-rich with GYF domain-containing protein 2 isoform a [Mus musculus]	gi|159032014 (+8)	149 kDa	13	Gigyf2 (polyA RNA-binding)
105	Cluster of polyadenylate-binding protein 1 [Mus musculus] (gi|31560656)	gi|31560656 [4]	71 kDa	8	Pabpc1(polyA RNA-binding)
105.1	polyadenylate-binding protein 1 [Mus musculus]	gi|31560656 (+3)	71 kDa	8
106	putative RNA-binding protein Luc7-like 1 isoform 2 [Mus musculus]	gi|114158677 (+2)	44 kDa	4	(mRNA binding)
107	60S ribosomal protein L4 [Mus musculus]	gi|30794450 (+1)	47 kDa	10
108	RNA-binding protein 14 [Mus musculus]	gi|86262142 (+1)	69 kDa	11	Rbm14 (RNA-binding)
109	Cluster of core binding factor beta, isoform CRA_a [Mus musculus] (gi|148679302)	gi|148679302 [3]	28 kDa	8	Cbfb (DNA-binding, binds Rnf2)
109.1	core binding factor beta, isoform CRA_a [Mus musculus]	gi|148679302	28 kDa	2
109.2	core-binding factor subunit beta isoform 1 [Mus musculus]	gi|238814331 (+1)	22 kDa	1
110	U2af1 protein, partial [Mus musculus]	gi|12805423 (+4)	28 kDa	4	U2af1 (premRNA splicing)
111	regulation of nuclear pre-mRNA domain containing 1B [Rattus norvegicus]	gi|149158731 (+7)	37 kDa	5	Rprd1b (binds RNA polymerase II)
112	SWI/SNF complex subunit SMARCC2 isoform 2 [Mus musculus]	gi|166235123 (+14)	125 kDa	5	Smarcc2 (Baf170)
113	transcriptional activator protein Pur-beta [Mus musculus]	gi|6755252	34 kDa	6	Purb (DNA-binding)
114	60S ribosomal protein [Mus musculus]	gi|899445 (+10)	25 kDa	4
115	transcription factor SOX-2 [Mus musculus]	gi|127140986 (+8)	34 kDa	7	Sox2
116	chromobox protein homolog 8 [Mus musculus]	gi|7304947	40 kDa	8	Cbx8 (in PRC2 complex) binds Eed and Rnf2
117	heterogeneous nuclear ribonucleoprotein H2 [Mus musculus]	gi|9845253 (+1)	49 kDa	3	Hnrnph2(RNA-binding, Eed-binding)
118	RNA-binding protein 39 [Mus musculus]	gi|118403314 (+6)	59 kDa	9	Rbm39 (RNA-binding, coactivator of AP-1)
119	RecName: Full=DNA-directed RNA polymerase II subunit RPB1; Short=RNA polymerase II subunit B1; AltName: Full=DNA-directed RNA polymerase II subunit A; AltName: Full=DNA-directed RNA polymerase III largest subunit	gi|133327 (+2)	217 kDa	7	Polr2a (RNA Pol II subunit)
120	RecName: Full=Splicing factor 3B subunit 1; AltName: Full=Pre-mRNA-splicing factor SF3b 155 kDa subunit; Short=SF3b155; AltName: Full=Spliceosome-associated protein 155; Short=SAP 155	gi|15214281 (+1)	146 kDa	8	Sf3b1 (splicing factor, binds Eed and Rnf2)
121	replication factor C subunit 4 [Mus musculus]	gi|21703948 (+1)	40 kDa	7	Rfc4 (DNA replication, binds Eed)
122	PREDICTED: 60S ribosomal protein L24-like [Mus musculus]	gi|407263600 (+6)	12 kDa	7
123	Cluster of 60S ribosomal protein L3 [Mus musculus] (gi|255308899)	gi|255308899 [6]	46 kDa	5
123.1	60S ribosomal protein L3 [Mus musculus]	gi|255308899 (+5)	46 kDa	5
124	X-ray repair cross-complementing protein 5 [Mus musculus]	gi|160333605 (+7)	83 kDa	6	Xrcc5 (Ku80) DNA-repair
125	E3 ubiquitin-protein ligase UBR5 isoform 2 [Mus musculus]	gi|163310753 (+9)	308 kDa	9	Ubr5 (ubiquitin protein ligase E3 component n-recognin 5)
126	pogo transposable element with ZNF domain isoform 1 [Mus musculus]	gi|260099684 (+6)	155 kDa	10	Pogz (DNA-binding, Eed-binding)
127	transcriptional activator protein Pur-alpha [Mus musculus]	gi|6679573 (+1)	35 kDa	4	Pura (DNA-binding)
128	Cluster of 60S ribosomal protein L14 [Mus musculus] (gi|13385472)	gi|13385472 [2]	24 kDa	3
128.1	60S ribosomal protein L14 [Mus musculus]	gi|13385472 (+1)	24 kDa	1
129	Cluster of 78 kDa glucose-regulated protein precursor [Mus musculus] (gi|254540166)	gi|254540166 [4]	72 kDa	8
129.1	78 kDa glucose-regulated protein precursor [Mus musculus]	gi|254540166 (+3)	72 kDa	8
130	Luc7l2 protein [Mus musculus]	gi|116283408 (+16)	41 kDa	6	Luc7l2 (RNA-binding, splicing)
131	ribosomal protein S3, isoform CRA_e [Mus musculus]	gi|148684443 (+2)	27 kDa	8
132	microtubule-associated protein 1B [Mus musculus]	gi|171543853 (+3)	270 kDa	4	Map1b
133	All-1 protein +GTE form - mouse (fragment), alt spliced	gi|627837 (+4)	421 kDa	13	Mll1 (Kmt2a) fragment
134	Cluster of cyclin-dependent kinase 9 [Mus musculus] (gi|18699998)	gi|18699998 [3]	43 kDa	9	Cdk9 (elongation, binds Gata3 and p300)
134.1	cyclin-dependent kinase 9 [Mus musculus]	gi|18699998 (+1)	43 kDa	4
134.2	cyclin-dependent kinase 13 isoform 1 [Mus musculus]	gi|124486698	165 kDa	4
135	Cluster of mitotic checkpoint protein BUB3 [Mus musculus] (gi|31560618)	gi|31560618 [2]	37 kDa	6	Bub3 (also binds Eed)
135.1	mitotic checkpoint protein BUB3 [Mus musculus]	gi|31560618 (+1)	37 kDa	6
136	NOP56 ribonucleoprotein homolog (yeast) [Mus musculus]	gi|18204699	64 kDa	10	Nop56 (binds alo Eed)
137	WD repeat-containing protein 18 [Mus musculus]	gi|83649741	47 kDa	5	Wdr18
138	Cluster of trinucleotide repeat-containing gene 18 protein isoform A [Mus musculus] (gi|402232746)	gi|402232746 [7]	305 kDa	7	Tnrc18 (chromatin binding)
139	replication factor C subunit 2 [Mus musculus]	gi|11177922 (+1)	39 kDa	6	Rfc2
140	protein PRRC2C [Mus musculus]	gi|124486835 (+1)	311 kDa	5	Prrc2c (proline-rich coiled-coil 2C)
141	Fip1l1 protein [Mus musculus]	gi|13096934 (+4)	56 kDa	7	Fip1l1 (polyadenylation factor)
142	activating signal cointegrator 1 complex subunit 3-like 1, isoform CRA_a [Mus musculus]	gi|148696228 (+6)	245 kDa	12	Snrnp200 (ATP dep RNA helicase)
143	deoxynucleotidyltransferase terminal-interacting protein 1 [Mus musculus]	gi|19526976	37 kDa	4	Dnttip1
144	RecName: Full=Metastasis-associated protein MTA1	gi|26396585 (+31)	81 kDa	7	Mta1 (binds Mbd3, Eed, Hdac1/2, Mta2, Rbbp7, Rnf2 etc)
145	RNA-binding protein EWS [Mus musculus]	gi|88853581 (+4)	68 kDa	4	Ewsr1 (Ewing sarcoma breakpoint region 1, RNA-binding)
146	ATPase family AAA domain-containing protein 2 [Mus musculus]	gi|91199557	155 kDa	7	Atad2 (chromatin remodeling, binds Eed)
147	Cluster of A kinase (PRKA) anchor protein 13 [Mus musculus] (gi|189181672)	gi|189181672 [2]	304 kDa	8	Akap13 (Rho GTPase binding)
147.1	A kinase (PRKA) anchor protein 13 [Mus musculus]	gi|189181672 (+1)	304 kDa	8
148	Cluster of bromodomain PHD finger transcription factor splice variant [Mus musculus] (gi|270301390)	gi|270301390 [2]	292 kDa	6	Bptf (NURF complex, bromodomain PHD finger transcription factor)
148.1	bromodomain PHD finger transcription factor splice variant [Mus musculus]	gi|270301390 (+1)	292 kDa	6
149	Cluster of interleukin enhancer binding factor 3, isoform CRA_b [Mus musculus] (gi|148693238)	gi|148693238	97 kDa	9	Ilf3 (RNA-binding complex, Eed-binding)
149.1	interleukin enhancer binding factor 3, isoform CRA_b [Mus musculus]	gi|148693238	97 kDa	5
150	Cluster of mitotic spindle assembly checkpoint protein MAD1 [Mus musculus] (gi|88014564)	gi|88014564	84 kDa	5	Mad1l1 (MAD1 mitotic arrest deficient 1-like 1, Eed-binding)
150.1	mitotic spindle assembly checkpoint protein MAD1 [Mus musculus]	gi|88014564	84 kDa	5
151	mediator of RNA polymerase II transcription subunit 4 [Mus musculus]	gi|13385626 (+1)	30 kDa	6	Med4 (mediator complex, binds Rnf2)
152	actin-like 6A, isoform CRA_c [Mus musculus]	gi|148703061 (+4)	48 kDa	4
153	septin-2 isoform b [Mus musculus]	gi|228480253 (+2)	37 kDa	5
154	Cluster of unnamed protein product [Mus musculus] (gi|74198765)	gi|74198765	50 kDa	3	Hnrnpk (poly-cytosine binding protein, Eed-binding)
155	Cluster of nuclear receptor corepressor 1 isoform 2 [Mus musculus] (gi|356640157)	gi|356640157 [4]	264 kDa	6	Ncor1 (sin3 complex)
155.1	nuclear receptor corepressor 1 isoform 2 [Mus musculus]	gi|356640157 (+2)	264 kDa	3
155.2	unnamed protein product [Mus musculus]	gi|74200561	109 kDa	1
156	triple functional domain protein [Mus musculus]	gi|145587082 (+1)	348 kDa	7	Trio (triple functional domain (PTPRF interacting) (Trio-RhoA-Shroom3 complex)
157	zinc finger MYM-type protein 4 [Mus musculus]	gi|167555112 (+3)	172 kDa	4	Zmym4
158	caldesmon 1 [Mus musculus]	gi|21704156 (+3)	60 kDa	7	Cald1 (actin-binding)
159	Cluster of Syncrip protein, partial [Mus musculus] (gi|37589144)	gi|37589144 [15]	71 kDa	6	Syncrip (RNA-binding, Eed-binding)
159.1	Syncrip protein, partial [Mus musculus]	gi|37589144 (+4)	71 kDa	3
159.2	Hnrpr protein, partial [Mus musculus]	gi|13435603 (+9)	67 kDa	2
160	replication factor C subunit 5 [Mus musculus]	gi|110625924 (+2)	38 kDa	8	Rfc5 (DNA replication, Eed-binding)
161	PH-interacting protein [Mus musculus]	gi|124487035 (+7)	207 kDa	4	Phip (pleckstrin homology domain interacting protein, cytoskeleton)
162	RIKEN cDNA 2610101N10 [Mus musculus]	gi|148688989 (+3)	118 kDa	6	U2surp (U2 snRNP-associated SURP domain containing, RNA-binding)
163	tripartite motif protein 28 [Mus musculus]	gi|148706135 (+5)	89 kDa	3	Trim28 (remodeling, repressor) Eed-binding
164	Mediator complex subunit 27 [Mus musculus]	gi|16741439 (+1)	31 kDa	7	Med27 (mediator complex)
165	mediator of RNA polymerase II transcription subunit 17 [Mus musculus]	gi|21450345 (+1)	72 kDa	5	Med17 (mediator complex, Rnf2-binding)
166	tRNA-splicing ligase RtcB homolog [Mus musculus]	gi|21703842 (+4)	55 kDa	3	Rtcb (RNA 2',3'-cyclic phosphate and 5'-OH ligase) (RNA ligase, Eed-binding)
167	dnaJ homolog subfamily C member 9 [Mus musculus]	gi|23956266 (+1)	30 kDa	5	Dnajc9 (DnaJ heat shock protein family (Hsp40) member C9)
168	PREDICTED: nucleophosmin-like [Mus musculus]	gi|149251776 (+2)	33 kDa	3
169	DNA topoisomerase I [Mus musculus]	gi|220618 (+3)	91 kDa	3	Top1 (Eed-binding)
170	putative histone deacetylase [Mus musculus]	gi|2347180 (+2)	55 kDa	5	Hdac1 (Eed-binding)
171	catenin (cadherin associated protein), delta 1, isoform CRA_b [Mus musculus]	gi|148695341 (+7)	108 kDa	3	Ctnnd1 (Eed-binding)
172	constitutive coactivator of PPAR-gamma-like protein 1 [Mus musculus]	gi|126090857 (+2)	122 kDa	7
173	death inducer-obliterator 1, isoform CRA_a [Mus musculus]	gi|148675399 (+2)	225 kDa	6	Dido1 (PHD domain interacts with H3K4me3, Eed-binding, cytoskeleton, nucleus)
174	TAF15 RNA polymerase II, TATA box binding protein (TBP)-associated factor [Mus musculus]	gi|148683762 (+9)	68 kDa	4	Taf15, TBP-binding, Rnf2-binding
175	amine oxidase (flavin containing) domain 2 [Mus musculus]	gi|148697988 (+3)	86 kDa	8
176	RecName: Full=CCR4-NOT transcription complex subunit 1; AltName: Full=CCR4-associated factor 1	gi|166216087 (+1)	267 kDa	5	Cnot1, CCR4-NOT transcription complex, subunit 1 (polyA RNA-binding, Eed-binding)
177	heterogeneous nuclear ribonucleoprotein A0 [Mus musculus]	gi|226443091	31 kDa	4	Hnrnpa0 (RNA-binding, Eed-binding)
178	RNA helicase A [Mus musculus]	gi|2961456 (+6)	150 kDa	6	Dhx9, DEAH (Asp-Glu-Ala-His) box polypeptide 9 (DNA and RNA helicase)
179	Cluster of Splicing factor, arginine/serine-rich 6 [Mus musculus] (gi|15080592)	gi|15080592 [5]	39 kDa	3	Srsf6, a member of the serine/arginine (SR)-rich family of pre-mRNA splicing factors
179.1	Splicing factor, arginine/serine-rich 6 [Mus musculus]	gi|15080592 (+4)	39 kDa	3
180	CCAAT/enhancer-binding protein delta [Mus musculus]	gi|110347410 (+3)	29 kDa	5	Cebpd
181	DEAD (Asp-Glu-Ala-Asp) box polypeptide 1 [Mus musculus]	gi|14250287 (+2)	83 kDa	4	Ddx1, DEAD (Asp-Glu-Ala-Asp) box polypeptide 1 (DNA/RNA helicase, Eed-binding)
182	splicing factor 3B subunit 3 [Mus musculus]	gi|19527174 (+2)	136 kDa	5	Sf3b3 (RNA-binding, Eed-binding)
183	Ppp1r10 protein, partial [Mus musculus]	gi|20987646 (+5)	65 kDa	6	Ppp1r10 (protein phosphatase 1, regulatory subunit 10), Wdr5-binding
184	DNA-directed RNA polymerase II subunit RPB3 [Mus musculus]	gi|29336059	31 kDa	6	Polr2c (polymerase (RNA) II (DNA directed) polypeptide C, 33 kDa
185	alpha-crystallin B chain [Mus musculus]	gi|6753530	20 kDa	5
186	Cluster of RecName: Full=Dedicator of cytokinesis protein 7 (gi|122065171)	gi|122065171 [2]	241 kDa	6	Dock7 (dedicator of cytokinesis 7, Rac GTPase binding)
186.1	RecName: Full=Dedicator of cytokinesis protein 7	gi|122065171 (+1)	241 kDa	5
187	probable transcription factor requiem - mouse	gi|1083466 (+4)	42 kDa	5	no gene name, Zn finger apoptosis related TF
188	replication factor C subunit 3 [Mus musculus]	gi|124249204 (+2)	41 kDa	4	Rfc3 (DNA replication)
189	filamin-B [Mus musculus]	gi|145966915 (+2)	277 kDa	5	Flnb (actin-binding) Eed-binding
190	retinoblastoma binding protein 5, isoform CRA_a [Mus musculus]	gi|148707728 (+3)	50 kDa	4	Rbbp5
191	protein FRG1 [Mus musculus]	gi|225543552	29 kDa	4	Frg1 (FSHD region gene 1, RNA-binding, Eed-binding, actin-binding)
192	Fbxo28 protein, partial [Mus musculus]	gi|33585453 (+3)	31 kDa	4	Fbxo28
193	DNA topoisomerase 2-beta [Mus musculus]	gi|34328148	182 kDa	5	Top2b
194	alpha-centractin [Homo sapiens]	gi|5031569	43 kDa	3	ACTR1A (ARP1 actin-related protein 1 homolog A, centractin alpha (yeast))
195	metastasis-associated protein MTA2 [Mus musculus]	gi|51491880 (+1)	75 kDa	5	Mta2 (metastasis-associated gene family, member 2) Eed-binding, Hdac1/2 binding, Mbd3-binding)
196	cdc42 effector protein 4 [Mus musculus]	gi|9910142 (+2)	38 kDa	5	Cdc42ep4 (CDC42 effector protein (Rho GTPase binding) 4)
197	protein kinase C-binding protein 1 isoform 2 [Mus musculus]	gi|357576270 (+10)	130 kDa	3	Zmynd8 (zinc finger, MYND-type containing 8) (also Prkcbp1) RNA splicing
198	muscleblind-like 2, isoform CRA_d [Mus musculus]	gi|148668264 (+16)	41 kDa	3	Mbnl2 (RNA-binding, polyadenylation)
199	RecName: Full=Histone deacetylase 2; Short=HD2; AltName: Full=YY1 transcription factor-binding protein	gi|3023934 (+7)	55 kDa	2	Hdac2
200	Cluster of protein SON [Mus musculus] (gi|124358955)	gi|124358955 [5]	266 kDa	6	Son (RNA splicing)
200.1	protein SON [Mus musculus]	gi|124358955 (+4)	266 kDa	6
201	Cluster of splicing factor, arginine/serine-rich 7, 35kDa, isoform CRA_a [Homo sapiens] (gi|119620768)	gi|119620768 [17]	16 kDa	3	SRSF7 (RNA splicing)
201.1	splicing factor, arginine/serine-rich 7, 35kDa, isoform CRA_a [Homo sapiens]	gi|119620768 (+16)	16 kDa	3
202	Cluster of transcription factor jun-B [Mus musculus] (gi|6680512)	gi|6680512 [3]	36 kDa	4	Junb (Batf-binding, Batf3-binding)
202.1	transcription factor jun-B [Mus musculus]	gi|6680512 (+2)	36 kDa	4
203	Cluster of TPA_exp: nuclear pore complex-associated intranuclear coiled-coil protein TPR [Mus musculus] (gi|24943086)	gi|24943086 [2]	267 kDa	5	Tpr (translocated promoter region, nuclear basket protein) ANHAK-binding, HAT Tip55-binding
203.1	TPA_exp: nuclear pore complex-associated intranuclear coiled-coil protein TPR [Mus musculus]	gi|24943086 (+1)	267 kDa	5
204	mediator of RNA polymerase II transcription subunit 13 [Mus musculus]	gi|124286862 (+1)	239 kDa	4	Med13 (mediator complex subunit 13) RNA pol II cofactor
205	filamin-A [Mus musculus]	gi|125347376 (+7)	280 kDa	6
206	X-ray repair complementing defective repair in Chinese hamster cells 1, isoform CRA_a [Mus musculus]	gi|148692380 (+5)	55 kDa	3
207	cell division cycle associated 8, isoform CRA_c [Mus musculus]	gi|148698395 (+3)	35 kDa	5
208	carbamoyl-phosphate synthetase 2, aspartate transcarbamylase, and dihydroorotase, isoform CRA_d [Mus musculus]	gi|148705383 (+2)	244 kDa	4
209	PRP19/PSO4 pre-mRNA processing factor 19 homolog (S. cerevisiae), isoform CRA_a [Mus musculus]	gi|148709445 (+1)	56 kDa	6
210	proline rich 12 [Mus musculus]	gi|153791304 (+2)	212 kDa	4
211	histone-lysine N-methyltransferase EHMT1 isoform 4 [Mus musculus]	gi|157838009 (+7)	137 kDa	3	Ehmt1 (euchromatic histone methyltransferase 1) H3K9 dimethylase
212	60S ribosomal protein L5 [Mus musculus]	gi|23956082 (+2)	34 kDa	4
213	PDZ and LIM domain protein 4 [Mus musculus]	gi|251823786	36 kDa	5
214	chromodomain-helicase-DNA-binding protein 7 [Mus musculus]	gi|460838688 (+1)	334 kDa	4
215	RecName: Full=Zinc finger homeobox protein 4; AltName: Full=Zinc finger homeodomain protein 4; Short=ZFH-4	gi|81917513	392 kDa	3	Zfhx4
216	breast cancer metastasis-suppressor 1-like protein [Mus musculus]	gi|83649717 (+4)	38 kDa	5	Brms1l (Sin3 complex)
217	pre-mRNA-processing factor 40 homolog A [Mus musculus]	gi|9055218	108 kDa	4
218	splicing factor, arginine/serine-rich 2, interacting protein [Mus musculus]	gi|117647277 (+5)	162 kDa	3
219	cAMP responsive element binding protein 1, isoform CRA_b [Mus musculus]	gi|148667784 (+7)	29 kDa	3	Creb1 (binds p300 and CBP)
220	coatomer subunit epsilon [Mus musculus]	gi|10946972	35 kDa	6
221	tensin-3 [Mus musculus]	gi|134152676 (+1)	156 kDa	3
222	ADP-ribosylation factor GTPase activating protein 3 [Mus musculus]	gi|148672529 (+3)	42 kDa	4
223	cell division cycle and apoptosis regulator 1, isoform CRA_d [Mus musculus]	gi|148700132 (+1)	122 kDa	4
224	RecName: Full=Protein capicua homolog	gi|148887357 (+1)	258 kDa	4
225	A-kinase anchor protein 8 [Mus musculus]	gi|31560394 (+1)	76 kDa	6
226	rRNA 2'-O-methyltransferase fibrillarin [Mus musculus]	gi|31982373 (+1)	34 kDa	3	Fbl, histone-glutamine methyltransferase, Eed-binding
227	aryl hydrocarbon receptor nuclear translocator-like protein 1 isoform 2 [Mus musculus]	gi|340007432 (+7)	67 kDa	4	Arntl
228	damage-specific DNA binding protein 1 [Mus musculus]	gi|5353754 (+5)	127 kDa	3
229	SWI/SNF-related matrix-associated actin-dependent regulator of chromatin subfamily B member 1 isoform b [Homo sapiens]	gi|55956801 (+3)	43 kDa	3	SMARCB1 (=Baf47)
230	transcription factor AP-1 [Mus musculus]	gi|6754402 (+3)	36 kDa	5	Jun
231	runt-related transcription factor 2 isoform 2 [Mus musculus]	gi|225690634 (+12)	56 kDa	3	Runx2
232	zinc finger CCCH domain-containing protein 18 isoform b [Mus musculus]	gi|71725355 (+1)	106 kDa	3
233	pre-mRNA-splicing factor 38A [Mus musculus]	gi|227497256 (+1)	37 kDa	3
234	mCG22088 [Mus musculus]	gi|148697602 (+8)	29 kDa	1
235	Cluster of RecName: Full=Ankyrin-2; Short=ANK-2; AltName: Full=Brain ankyrin (gi|223634791)	gi|223634791	426 kDa	5
235.1	RecName: Full=Ankyrin-2; Short=ANK-2; AltName: Full=Brain ankyrin	gi|223634791	426 kDa	5
236	Pcid2 protein [Mus musculus]	gi|117938779 (+5)	47 kDa	4	Pcid2 (Pcid2 is present in the CBP/p300-EID1)
237	calcium homeostasis endoplasmic reticulum protein [Mus musculus]	gi|119672912 (+3)	106 kDa	3
238	midasin [Mus musculus]	gi|124487133 (+1)	630 kDa	4
239	DNA methyltransferase 3A [Mus musculus]	gi|13938621 (+1)	102 kDa	3	Dnmt3a (Eed-binding, SMARCA4-binding)
240	polymerase (DNA-directed), delta interacting protein 3, isoform CRA_a [Mus musculus]	gi|148672533 (+7)	46 kDa	5
241	transcriptional regulator, SIN3A (yeast), isoform CRA_b [Mus musculus]	gi|148693937 (+9)	127 kDa	3	Sin3a
242	chromobox protein homolog 3 [Homo sapiens]	gi|15082258 (+7)	21 kDa	4	CBX3 (chromobox 3), heterochromatin protein HP1 gamma
243	tonicity-responsive enhancer binding protein [Mus musculus]	gi|15425825 (+4)	158 kDa	3
244	nipped-B-like protein isoform A [Mus musculus]	gi|49169845 (+1)	315 kDa	5
245	arginine and glutamate-rich protein 1 [Rattus norvegicus]	gi|68163364 (+2)	33 kDa	4
246	fusion, derived from t(12;16) malignant liposarcoma (human), isoform CRA_b [Mus musculus]	gi|148685669 (+7)	51 kDa	3
247	heterogeneous nuclear ribonucleoprotein A/B isoform 1 [Mus musculus]	gi|146260280 (+3)	36 kDa	3
248	Cluster of AT-rich interactive domain-containing protein 1A [Mus musculus] (gi|124249109)	gi|124249109	242 kDa	4	Arid1a (also Baf250a/Osa1) (AT rich interactive domain 1A (SWI-like)
248.1	AT-rich interactive domain-containing protein 1A [Mus musculus]	gi|124249109	242 kDa	4
249	pinin [Mus musculus]	gi|112420990 (+2)	83 kDa	5	Pnn (=pinin, desmosome associated protein)
250	charged multivesicular body protein 5 [Mus musculus]	gi|13386442	25 kDa	3
251	RNA binding motif protein 10, isoform CRA_c [Mus musculus]	gi|148668422 (+6)	95 kDa	4	Rbm10
252	transcriptional regulator, SIN3B (yeast), isoform CRA_b [Mus musculus]	gi|148678867 (+5)	112 kDa	4	Sin3b
253	AT hook containing transcription factor 1, isoform CRA_b [Mus musculus]	gi|148681217 (+3)	251 kDa	6	Ahctf1 (Eed-binding)
254	ligase III, DNA, ATP-dependent, isoform CRA_b [Mus musculus]	gi|148683723 (+6)	106 kDa	3	Lig3 (ligase III, DNA, ATP-dependent) (Eed-binding)
255	zinc finger CCCH domain-containing protein 4 [Mus musculus]	gi|161169020 (+3)	136 kDa	4	Zc3h4 (polyA RNA binding)
256	Tcerg1 protein [Mus musculus]	gi|24659630 (+5)	119 kDa	4	Tcerg1 (transcription elongation regulator 1 (CA150), also TATA box binding protein (TBP)-associated factor, RNA polymerase II, S, 150kD)
257	PREDICTED: mortality factor 4-like protein 1 isoform 3 [Dasypus novemcinctus]	gi|488590303 (+4)	37 kDa	3
258	pleckstrin homology-like domain, family B, member 2 [Mus musculus]	gi|148665664 (+6)	146 kDa	3
259	PREDICTED: LOW QUALITY PROTEIN: helicase SRCAP [Mus musculus]	gi|309266116 (+1)	346 kDa	3
260	chromobox protein homolog 5 [Mus musculus]	gi|6671694 (+1)	22 kDa	3	Cbx5 (heterochromatin protein 1 alpha) Trim28-binding, HDAC1-binding
261	Cluster of Fxr2h [Mus musculus] (gi|5360752)	gi|5360752 [3]	71 kDa	1
261.1	Fxr2h [Mus musculus]	gi|5360752 (+2)	71 kDa	1
262	forty-two-three domain containing 1, isoform CRA_g [Mus musculus]	gi|148665404 (+5)	33 kDa	4	Fyttd1 (forty-two-three domain containing 1), Eed-binding
263	chromodomain helicase DNA binding protein 6 [Mus musculus]	gi|148674355 (+2)	304 kDa	3	Chd6 (ATP-dependent helicase CHD6)
264	heterogeneous nuclear ribonucleoprotein U-like protein 1 isoform 1 [Mus musculus]	gi|21450323 (+3)	96 kDa	4
265	chromodomain-helicase-DNA-binding protein 9 [Mus musculus]	gi|77404417 (+1)	322 kDa	3	Chd9 (ATP-dependent helicase CHD9)
266	RNA binding motif protein, X-linked-like-1 [Mus musculus]	gi|83699420 (+1)	42 kDa	3
267	desmoplakin [Mus musculus]	gi|190194418 (+1)	333 kDa	3
268	Cluster of Chain A, Crystal Structure Of Autoinhibited Form Of Grp1 Arf Gtpase Exchange Factor (gi|161761051)	gi|161761051	40 kDa	3
268.1	Chain A, Crystal Structure Of Autoinhibited Form Of Grp1 Arf Gtpase Exchange Factor	gi|161761051	40 kDa	2
269	SWI/SNF-related matrix-associated actin-dependent regulator of chromatin subfamily E member 1 [Mus musculus]	gi|10181166 (+1)	47 kDa	3	Smarce1 (Baf27)
270	dystonin isoform 1 [Mus musculus]	gi|454525117	871 kDa	3
271	reticulocalbin-1 precursor [Mus musculus]	gi|6677691	38 kDa	3
272	mediator of RNA polymerase II transcription subunit 18 [Mus musculus]	gi|21313064	24 kDa	3	Med18 (mediator complex subunit 18)
273	circadian locomoter output cycles protein kaput [Mus musculus]	gi|7106459 (+1)	96 kDa	3
274	adenylate kinase isoenzyme 6 isoform 1 [Mus musculus]	gi|18079237 (+4)	29 kDa	3
275	AT-hook DNA-binding motif-containing protein 1 [Mus musculus]	gi|124244060 (+3)	168 kDa	4	Ahdc1 (AT hook, DNA binding motif, containing 1
276	superkiller viralicidic activity 2-like 2 [Mus musculus]	gi|21312352 (+1)	118 kDa	3
277	alpha-tubulin [Homo sapiens]	gi|32015 (+1)	50 kDa	2
278	epidermal keratin type I, partial [Mus musculus]	gi|387398 (+2)	41 kDa	4
279	structural maintenance of chromosomes 1A, isoform CRA_a [Mus musculus]	gi|148675529 (+3)	138 kDa	3
280	coiled-coil domain containing 95, isoform CRA_a [Mus musculus]	gi|148685511	37 kDa	3
281	G protein pathway suppressor 2 [Mus musculus]	gi|31980980	37 kDa	3
282	mediator of RNA polymerase II transcription subunit 20 [Mus musculus]	gi|9910590	23 kDa	3	Med20
283	nonsense mRNA reducing factor 1 NORF1 [Mus musculus]	gi|12836885 (+5)	123 kDa	3
284	beta-centractin [Mus musculus]	gi|22122615	42 kDa	2
285	Cluster of mCG11376, isoform CRA_b [Mus musculus] (gi|148703359)	gi|148703359	170 kDa	3
285.1	mCG11376, isoform CRA_b [Mus musculus]	gi|148703359	170 kDa	2
286	rap guanine nucleotide exchange factor 2 [Mus musculus]	gi|157278453 (+3)	166 kDa	3
287	cyclin T1 [Mus musculus]	gi|4378746 (+1)	81 kDa	4
288	DNA helicase INO80 [Mus musculus]	gi|62234443	177 kDa	3	Ino80 (INO80 complex subunit A) ATPase SWI2/SNF2
289	biorientation of chromosomes in cell division 1-like [Mus musculus]	gi|124487265	327 kDa	3
290	AP2 associated kinase 1 [Mus musculus]	gi|148666780 (+1)	124 kDa	3
291	protein Tyr phosphatase	gi|1094005 (+4)	270 kDa	3
292	protein Daple [Mus musculus]	gi|47059089 (+2)	227 kDa	3
293	unnamed protein product [Mus musculus]	gi|74184392	83 kDa	2
294	Small nuclear ribonucleoprotein polypeptide A' [Mus musculus]	gi|15489364 (+2)	28 kDa	3
295	chromodomain-helicase-DNA-binding protein 1 [Mus musculus]	gi|239985588 (+1)	196 kDa	3	Chd1 (chromodomain-helicase-DNA-binding protein 1)
296	PREDICTED: glyceraldehyde-3-phosphate dehydrogenase-like isoform 1 [Mus musculus]	gi|407261725 (+5)	44 kDa	3
297	cell differentiation protein RCD1 homolog [Mus musculus]	gi|10946722 (+1)	34 kDa	3	Rqcd1 (binds c-Myb)
298	SWI/SNF complex subunit SMARCC1 [Mus musculus]	gi|112421097 (+5)	123 kDa	1	Smarcc1 (Baf155)
299	chromodomain helicase DNA binding protein 3 [Mus musculus]	gi|357527416 (+1)	233 kDa	1	Chd3 (Mi-2 alpha, chromodomain-helicase-DNA-binding protein 3)
300	histone H1.4 [Mus musculus]	gi|13430890	22 kDa	2
301	40S ribosomal protein S6 [Mus musculus]	gi|6677809 (+2)	29 kDa	1
